# Supplementary material for: Designed peptides as nanomolar cross-amyloid inhibitors acting via supramolecular nanofiber co-assembly
Source: Nat Commun. 2022 Aug 25;13:5004. doi: 10.1038/s41467-022-32688-0 (PMC9411207; doi:10.1038/s41467-022-32688-0)
Supplement: Supplementary file 14 — Source Data [file 41467_2022_32688_MOESM14_ESM.xlsx]

## Sheet: Fig. 1d
Fig. 1d
	ThT fluorescence (a.u.)							ThT fluorescence (a.u.)
	IAPP							IAPP + F3-VF
Time (h)	1	2	3	mean of 1-3	SD		Time (h)	1	2	3	mean of 1-3	SD
0	0	0	0	0	0		0	-0.67377	2.58829	1.77094	1.22849	1.69734
24	72.7406	79.9647	100	84.2351	14.1226		24	0.20802	-1.18185	2.23668	0.42095	1.71919
48	69.0344	99.1767	95.2218	87.811	16.3808		48	2.06732	3.39276	3.8714	3.11049	0.93457
72	77.8021	100	80.4404	86.0808	12.1263		72	3.1737	4.304	4.95016	4.14262	0.89916
144	100	66.7798	84.5601	83.78	16.6239		144	3.6376	4.72189	8.70097	5.68682	2.66604
168	81.6251	73.7339	78.2092	77.8561	3.95741		168	1.88875	2.49993	3.85851	2.74906	1.00823
	ThT fluorescence (a.u.)							ThT fluorescence (a.u.)
	IAPP + Nle3-VF							IAPP + VGS-VF
Time (h)	1	2	3	mean of 1-3	SD		Time (h)	1	2	3	mean of 1-3	SD
0	-0.17229	-0.45179	0.3197	-0.10146	0.39059		0	2.0401	4.03553	3.20141	3.09234	1.00218
24	-0.16463	0.90549	-0.3063	0.14485	0.66253		24	98.8563	133.437	82.9459	105.08	25.8146
48	-1.08544	0.26227	-1.16201	-0.66173	0.80112		48	151.018	130.537	140.452	140.669	10.2422
72	-0.51305	-2.38337	-0.4805	-1.12564	1.08935		72	179.086	197.492	199.171	191.916	11.1433
144	4.06991	3.39415	2.87919	3.44775	0.59717		144	207.244	187.33	191.352	195.309	10.53
168	4.02014	6.73948	8.29584	6.35182	2.16405		168	160.454	161.779	183.001	168.411	12.6523
	ThT fluorescence (a.u.)
	IAPP + L3-VF
Time (h)	1	2	3	mean of 1-3	SD
0	-1.52119	-3.52638	-3.1192	-2.72226	1.0599
24	-6.19486	-5.54439	-5.92852	-5.88926	0.32701
48	-6.44071	-5.9234	-4.09235	-5.48549	1.23391
72	-6.49961	-5.87218	-6.12315	-6.16498	0.3158
144	-8.13091	-6.98106	-7.54446	-7.55215	0.57496
168	-6.87606	-6.34852	-3.98991	-5.73816	1.53684

## Sheet: Fig. 1e
Fig. 1e
		MTT reduction (% of control)								MTT reduction (% of control)
		IAPP								IAPP + F3-VF
	Log(IAPP concentration) (M)	1	2	3	mean of 1-3	SD			Log(IAPP concentration) (M)	1	2	3	mean of 1-3	SD
	-6.3	45.8513	37.8857	49.0305	44.2559	5.74116			-6.3	90.1225	79.7058	77.8739	82.5674	6.60669
	-7	60.8104	50.4538	56.1067	55.7903	5.18557			-7	99.713	97.4142	97.019	98.0487	1.45478
	-7.3	68.5	52.7277	60.8121	60.6799	7.88697			-7.3	99.6052	98.8509	101.078	99.8447	1.13265
	-8	83.0413	73.1253	83.7288	79.9651	5.93341			-8	105.424	103.341	101.725	103.497	1.85476
	-9	94.8578	88.8319	101.186	94.9584	6.17754			-9	105.173	102.658	102.048	103.293	1.65633
	-10	100.224	94.8969	102.227	99.116	3.78868			-10	107.472	105.352	105.46	106.095	1.19366
		MTT reduction (% of control)								MTT reduction (% of control)
		IAPP + Nle3-VF								IAPP + VGS-VF
	Log(IAPP concentration) (M)	1	2	3	mean of 1-3	SD			Log(IAPP concentration) (M)	1	2	3	mean of 1-3	SD
	-6.3	79.4002	75.6028	78.9608	77.9879	2.07724			-6.3	43.292	44.5092	44.2252	44.0088	0.6368
	-7	100.396	98.042	94.3387	97.5922	3.05346			-7	54.2062	57.0463	53.8816	55.0447	1.74103
	-7.3	104.444	104.287	96.6925	101.808	4.43085			-7.3	59.6836	60.5356	55.4234	58.5476	2.73892
	-8	105.417	107.677	100.678	104.591	3.5717			-8	76.0346	79.8485	78.0227	77.9686	1.90752
	-9	108.493	107.457	100.176	105.375	4.53231			-9	97.9442	99.8511	98.1064	98.6339	1.05724
	-10	108.744	109.434	102.75	106.976	3.67633			-10	102.367	106.992	103.787	104.382	2.3694
		MTT reduction (% of control)
		IAPP + L3-VF
	Log(IAPP concentration) (M)	1	2	3	mean of 1-3	SD
	-6.3	80.6706	85.632	85.3743	83.8923	2.79302
	-7	102.514	105.026	97.8743	101.805	3.62835
	-7.3	106.38	104.704	102.9	104.661	1.7401
	-8	105.284	106.444	103.544	105.091	1.45938
	-9	105.026	105.091	105.284	105.134	0.13413
	-10	110.181	102.32	103.673	105.392	4.20268

## Sheet: Fig. 1f
Fig. 1f
				ThT fluorescence (a.u.)								ThT fluorescence (a.u.)
				IAPP								IAPP + F3-LF
			Time (h)	1	2	3	mean of 1-3	SD			Time (h)	1	2	3	mean of 1-3	SD
			0	0	0	0	0	0			0	-0.57804	0.22827	0.65536	0.10186	0.62634
			24	87.8635	100	100	95.9545	7.00703			24	2.62695	0.68297	3.18842	2.16612	1.31476
			48	88.0749	95.2218	92.5711	91.9559	3.61292			48	4.36107	4.60775	4.88941	4.61941	0.26436
			72	100	80.4404	77.1957	85.8787	12.3365			72	8.14503	7.76948	6.4017	7.43874	0.91752
			144	91.2886	84.5601	75.869	83.9059	7.7306			144	5.23181	7.64614	7.4731	6.78369	1.34674
			168	69.3801	78.2092	77.1499	74.9131	4.82085			168	3.05036	4.83234	7.98487	5.28919	2.49878
				ThT fluorescence (a.u.)								ThT fluorescence (a.u.)
				IAPP + Nle3-LF								IAPP + VGS-LF
			Time (h)	1	2	3	mean of 1-3	SD			Time (h)	1	2	3	mean of 1-3	SD
			0	-0.82649	2.71132	0.39714	0.76066	1.7967			0	0.81576	4.11099	3.82762	2.91812	1.8262
			24	1.07766	0.48945	0.35421	0.64044	0.38463			24	128.077	128.9	151.479	136.152	13.2796
			48	0.23614	-0.13739	2.93887	1.01254	1.67867			48	183.546	186.81	199.365	189.907	8.35138
			72	0.97891	2.24977	0.54312	1.25727	0.88672			72	218.963	200.627	236.644	218.745	18.0094
			144	1.40396	-0.72774	-0.87587	-0.06655	1.27565			144	223.07	214.052	227.379	221.501	6.80062
			168	0.91021	0.71701	-0.67407	0.31772	0.86433			168	179.266	171.441	197.366	182.691	13.2975
				ThT fluorescence (a.u.)
				IAPP + L3-LF
			Time (h)	1	2	3	mean of 1-3	SD
			0	1.2884	0.13524	-7.37049	-1.98228	4.70181
			24	1.61671	-0.15215	-0.86615	0.19947	1.27824
			48	-0.75115	1.45806	-0.29961	0.13577	1.16719
			72	3.09912	-0.02958	0.10895	1.05949	1.76772
			144	5.57145	5.51106	10.2631	7.11521	2.72633
			168	-0.94018	5.45612	5.44751	3.32115	3.69042

## Sheet: Fig. 1g
Fig. 1g
			MTT reduction (% of control)									MTT reduction (% of control)
			IAPP									IAPP + F3-LF
		Log(IAPP concentration) (M)	1	2	3	mean of 1-3	SD				Log(IAPP concentration) (M)	1	2	3	mean of 1-3	SD
		-6.3	44.0124	47.5862	49.0305	46.8764	2.58329				-6.3	82.8946	76.1983	78.2219	79.1049	3.43438
		-7	55.7761	59.6301	56.1067	57.171	2.1361				-7	95.073	95.4042	98.9363	96.4712	2.14128
		-7.3	57.1492	65.7736	60.8121	61.245	4.32848				-7.3	101.07	100.114	101.475	100.886	0.69907
		-8	76.1864	81.2537	83.7288	80.3897	3.84474				-8	100.813	104.492	104.97	103.425	2.27492
		-9	95.6689	97.8446	101.186	98.2331	2.77883				-9	103.168	104.124	104.124	103.805	0.5523
		-10	100.567	101.975	102.227	101.59	0.89446				-10	106.221	106.001	104.934	105.718	0.68866
			MTT reduction (% of control)									MTT reduction (% of control)
			IAPP + Nle3-LF									IAPP + VGS-LF
		Log(IAPP concentration) (M)	1	2	3	mean of 1-3	SD				Log(IAPP concentration) (M)	1	2	3	mean of 1-3	SD
		-6.3	77.0399	76.0008	69.4696	74.1701	4.10381				-6.3	40.1049	40.2898	40.259	40.2179	0.09909
		-7	95.4092	95.0752	90.5478	93.6774	2.71543				-7	48.4895	47.8422	45.7152	47.349	1.45144
		-7.3	100.233	99.5283	93.4795	97.7471	3.71263				-7.3	52.2503	53.8224	50.9556	52.3428	1.43564
		-8	102.646	101.532	97.5986	100.592	2.65154				-8	71.0541	67.6941	64.0566	67.6016	3.49966
		-9	104.612	102.015	101.05	102.559	1.84257				-9	93.3105	95.0675	89.3031	92.5604	2.95452
		-10	105.206	103.202	99.8252	102.745	2.71949				-10	104.223	103.175	99.1674	102.188	2.66818
			MTT reduction (% of control)
			IAPP + L3-LF
		Log(IAPP concentration) (M)	1	2	3	mean of 1-3	SD
		-6.3	63.734	73.3297	68.1307	68.3981	4.80344
		-7	84.3921	93.4068	88.415	88.7379	4.51602
		-7.3	87.6821	93.2457	91.5665	90.8314	2.85375
		-8	93.5352	98.3455	96.036	95.9722	2.40581
		-9	92.1962	95.8761	97.9269	95.3331	2.90367
		-10	96.0601	96.574	100.563	97.7322	2.46467

## Sheet: Fig. 1j
Fig. 1j
			ThT fluorescence (a.u.)														ThT fluorescence (a.u.)
			IAPP														IAPP + L3-VF + 10% fIAPP
		Time (h)	1	2	3	4	5	6	7	8	9	mean of 1-9	SD			Time (h)	1	2	3	mean of 1-3	SD
		0	968	1306	838	600	300	528	940	4986	-3338	792	2101.02			0	5889	5105	13585	8193	4686.03
		1.5	180	906	578	1034	1002	1104	1540	1432	1522	1033.11	448.907			1.5	4403	4062	3853	4106	277.627
		3	2234	-4766	716	-3956	2278	2256	2354	888	640	293.778	2741.11			3	7547	2594	-94	3349	3876.05
		6	2172	3200	-3804	2534	2042	1434	2096	2574	4694	1882.44	2324.74			6	1546	-3939	4697	768	4370.25
		24	39895	41612	37302	25810	27542	31095	35481	32554	33360	33850.1	5306.95			24	1548	5093	8931	5190.67	3692.47
		48	37190	42800	42832	41319	36261	31472	36888	31304	35623	37298.8	4344.49			48	1522	-1078	404	282.667	1304.24
			ThT fluorescence (a.u.)														ThT fluorescence (a.u.)
			IAPP + 10% fIAPP														IAPP + F3-VF + 10% fIAPP
		Time (h)	1	2	3	mean of 1-3	SD									Time (h)	1	2	3	mean of 1-3	SD
		0	3470	4939	6921	5110	1731.84									0	5347	2714	508	2856.33	2422.64
		1.5	9044	16367	3699	9703.33	6359.69									1.5	5715	1466	12418	6533	5521.63
		3	15005	19203	14178	16128.7	2694.37									3	4801	12510	4159	7156.67	4647.22
		6	22357	34224	25241	27274	6189.2									6	5813	-5159	6375	2343	6503
		24	20067	27257	23398	23574	3598.23									24	9248	9630	3911	7596.33	3197.3
		48	23329	29891	32783	28667.7	4844.27									48	3322	3169	4978	3823	1003.18
			ThT fluorescence (a.u.)
			IAPP + Nle3-VF + 10% fIAPP
		Time (h)	1	2	3	mean of 1-3	SD
		0	3235	3422	5525	4060.67	1271.59
		1.5	3027	5505	1276	3269.33	2124.89
		3	1556	4323	4953	3610.67	1807.06
		6	11064	5747	2992	6601	4103.2
		24	-634	12464	9849	7226.33	6931.68
		48	6397	1300	2893	3530	2607.52

## Sheet: Fig. 1k
Fig. 1k
			ThT fluorescence (a.u.)											ThT fluorescence (a.u.)
			IAPP											IAPP + L3-VF + 10% fAb42
		Time (h)	1	2	3	4	5	6	mean of 1-6	SD			Time (h)	1	2	3	mean of 1-3	SD
		0	1527.33	1193.33	1347.33	526	1652	1846	1348.67	463.073			0	6252.33	3186	2338	3925.44	2059.27
		1.5	899.333	1203.33	1565.33	-216	556	1386	899	653.401			1.5	3314	408	5418	3046.67	2515.68
		3	774	1272	458	2916	1154	1256	1305	850.997			3	3426	-1818	2520	1376	2802.93
		6	2646.67	2358.67	1690.67	3402	2790	3180	2678	610.984			6	7377.67	-90	2058	3115.22	3844.45
		24	64583.3	70183.3	73630.3	71263	71971	72797	70738	3243.1			24	3224.67	200	1002	1475.56	1566.95
		48	72663.7	80916.7	76494.7	68721	67244	74892	73488.7	5071.25			48	-1707.33	1904	6186	2127.56	3951.41
			ThT fluorescence (a.u.)											ThT fluorescence (a.u.)
			IAPP + 10% fAb42											IAPP + F3-VF + 10% fAb42
		Time (h)	1	2	3	4	5	6	mean of 1-6	SD			Time (h)	1	2	3	mean of 1-3	SD
		0	2577.33	10801.3	1499.33	6150	3246	3146	4570	3420.71			0	12517.3	1488	2676	5560.44	6054.05
		1.5	13840	4978	2002	-78	2178	2256	4196	4990.69			1.5	4350	498	1822	2223.33	1957.11
		3	7727	6515	7497	9538	9829	7153	8043.17	1337.88			3	5710	-1344	3376	2580.67	3593.63
		6	23116.7	20431.7	24932.7	17063	17999	10242	18964.2	5208.49			6	3027.67	2290	2796	2704.56	377.239
		24	31692.7	27195.7	28003.7	18954	24711	13690	24041.2	6598.07			24	3881.67	168	1420	1823.22	1889.38
		48	14439.7	22470.7	15912.7	14106	29776	15872	18762.8	6195.06			48	464.667	4354	2780	2532.89	1956.41
			ThT fluorescence (a.u.)											ThT fluorescence (a.u.)
			IAPP + Nle3-VF + 10% fAb42											IAPP + F3-LF + 10% fAb42
		Time (h)	1	2	3	mean of 1-3	SD						Time (h)	1	2	3	mean of 1-3	SD
		0	6462.33	1236	3348	3682.11	2629.14						0	6036.33	4404	6028	5489.44	940.032
		1.5	173	2164	2364	1567	1211.37						1.5	1254	2024	7801	3693	3578.4
		3	7389	-2286	13360	6154.33	7895.73						3	6971	11394	4566	7643.67	3463.34
		6	3383.67	1606	8571	4520.22	3618.93						6	1676.67	1362	7471	3503.22	3439.8
		24	5739.67	4366	5020	5041.89	687.095						24	1488.67	1022	790	1100.22	355.841
		48	1924.67	1284	14884	6030.89	7673.71						48	-3966.33	2050	3866	649.889	4099.58

## Sheet: Fig. 2a - right panel
Fig. 2a - right panel
			Fluorescence emission at 522 nm (a.u.)
		Log(Nle3-VF concentration) (M)	1st curve	2nd curve	3rd curve	Mean values of the 3 curves	SD
		-5.3	46.5942	48.0881	48.3697	47.684	0.95424
		-5.6	47.7011	47.7524	50.9058	48.7864	1.8356
		-5.9	44.7191	45.5631	47.8839	46.0554	1.63882
		-6.3	44.2721	48.9271	50.515	47.9047	3.24459
		-6.9	43.6369	44.6737	45.7251	44.6786	1.04411
		-7.06	31.2768	31.855	32.6329	31.9216	0.6805
		-7.3	19.2271	21.6325	22.8761	21.2452	1.85507
		-7.6	17.5783	18.7926	19.0188	18.4632	0.77468
		-8.3	14.827	14.9249	14.9954	14.9158	0.08457
		-9.3	11.5177	13.1239	13.5633	12.735	1.07683
		-10	11.4072	12.0883	12.6883	12.0613	0.64098
			App. Kd (nM)
			1st curve	2nd curve	3rd curve	Mean values of the 3 curves	SD
			70.8738	68.1715	69.4683	69.5045	1.35151

## Sheet: Fig. 2b
Fig. 2b

## Sheet: Fig. 3b
Fig. 3b

## Sheet: Fig. 4e
Fig. 4e
			ThT fluorescence (a.u.)								ThT fluorescence (a.u.)
			IAPP								IAPP + 10% hf-IAPP/L3-VF
		Time (h)	1	2	3	4	mean of 1-4	SD		Time (h)	1	2	3	mean of 1-3	SD
		0	2181.33	476	1037.33	332.667	1006.83	839.973		0	1474	1074	942	1163.33	277.022
		1.5	2346.67	1046.67	554.667	410	1089.5	881.3		1.5	640	1032	1168	946.667	274.148
		3	1860	192.667	-605.333	-1200	61.8333	1327.64		3	1046	1222	1292	1186.67	126.749
		6	2448.67	2003.33	522.667	1032.67	1501.83	880.697		6	2042	2918	2046	2335.33	504.608
		24	32678.7	28149	39603	31444	32968.7	4818.45		24	39667	27423	31694	32928	6214.58
		48	33178	36350.7	40940.7	37824	37073.3	3225.71		48	35431	26782	42472	34895	7858.72
			ThT fluorescence (a.u.)								ThT fluorescence (a.u.)
			IAPP + 10% fIAPP								IAPP + 10% hf-IAPP/F3-VF
		Time (h)	1	2	3	4	mean of 1-4	SD		Time (h)	1	2	3	mean of 1-3	SD
		0	2158.33	4014.33	4380.67	32.6667	2646.5	1995.72		0	1290	1974	2780	2014.67	745.832
		1.5	11036.3	11094.3	10166	8408	10176.2	1252.92		1.5	3290	2620	464	2124.67	1476.68
		3	11821.7	13940	15156	6729	11911.7	3719.68		3	2566	850	1456	1624	870.248
		6	14356.7	20555.3	22301	22863	20019	3900.66		6	-522	238	-18	-100.667	386.685
		24	18157.7	18758.7	26268.7	27098.3	22570.8	4767.28		24	95480	84681	64316	81492.3	15824.8
		48	12937.3	26305.3	24569	33561	24343.2	8543.27		48	110394	92754	113429	105526	11164.2
			ThT fluorescence (a.u.)								ThT fluorescence (a.u.)
			IAPP + 10% hf-IAPP/Nle3-VF								IAPP + 10% hf-IAPP/VGS-VF
		Time (h)	1	2	3	mean of 1-3	SD			Time (h)	1	2	3	mean of 1-3	SD
		0	1370	230	-234	455.333	825.4			0	-1254	-794	-6961	-3003	3435.44
		1.5	2082	2344	5612	3346	1966.78			1.5	15746	8368	6592	10235.3	4854.29
		3	2182	1290	2374	1948.67	578.444			3	5148	10761	9259	8389.33	2905.8
		6	1946	-5620	3270	-134.667	4796.34			6	17922	22669	22439	21010	2676.76
		24	26038	34860	33353	31417	4718.9			24	33173	27308	29517	29999.3	2962.1
		48	36524	37528	31386	35146	3294.72			48	30796	28885	31261	30314	1259.2

[truncated: 75 more sheets: Fig. 4f, Fig. 4g, Fig. 4h, Fig. 6a, Fig. 6b, Fig. 6c, Fig. 6d, Fig. 7a - left panel, Fig. 7a - right panel, Fig. 7b, Fig. 7c, Fig. 7e, Fig. 7f - left panel, Fig. 7f - right panel, SF 1b, SF 2b, SF 2c, SF 2d, SF 2e, SF 2g …]
